# Supplementary material for: Immune cell quantification of in situ inflammation partitions human lupus nephritis into mechanistic subtypes
Source: J Clin Invest. 2025 Sep 4;135(21):e192669. doi: 10.1172/JCI192669 (PMC12578395; doi:10.1172/JCI192669)
Supplement: Supporting data values [file jci-135-192669-s377.xlsx]

## Sheet: Figure7F_raw_values
AccessionNumber	disease_cohort	TissueType	Inflamed tubules	CD14+MerTk+ Macrophages
121800666	Normal_Kidney	NK	2.37241	0.00196067
121800667	Normal_Kidney	NK	1.84271	0.00265432
121800668	Normal_Kidney	NK	3.91144	0.000739402
S22-23634	Normal_Kidney	NK	2.65383	0.0265157
S22-25066	Normal_Kidney	NK	3.14769	0.00915948
S22-25253	Normal_Kidney	NK	0.682286	0.00108644
S18-11155	Lupus_Nephritis	LuN	4.17042	0.0378055
S18-23952	Lupus_Nephritis	LuN	5.5916	0.212898
S19-20137	Lupus_Nephritis	LuN	5.48187	0.0506167
S19-8368	Lupus_Nephritis	LuN	6.03726	0.0557636
S20-30434	Lupus_Nephritis	LuN	7.39416	1.18524
S21-11744	Lupus_Nephritis	LuN	6.09534	0.25798
S21-16420	Lupus_Nephritis	LuN	1.69074	0.279963
S21-18286	Lupus_Nephritis	LuN	4.35691	0.378124
S21-20619	Lupus_Nephritis	LuN	8.3576	0.275669
S21-21884	Lupus_Nephritis	LuN	2.92933	0.446767
S21-29302	Lupus_Nephritis	LuN	7.92626	0.433512
S21-30119	Lupus_Nephritis	LuN	1.82146	0.0685707
S21-32478	Lupus_Nephritis	LuN	2.35122	0.211428
S21-38060	Lupus_Nephritis	LuN	9.2546	0.793803
S21-4590	Lupus_Nephritis	LuN	2.58917	0.16922
S21-6213	Lupus_Nephritis	LuN	5.86324	0.375786
S21-9639	Lupus_Nephritis	LuN	2.31613	0.708248
S22-14977	Lupus_Nephritis	LuN	0.132847	0.0885645
S22-16103	Lupus_Nephritis	LuN	4.50623	0.0570297
S22-1624	Lupus_Nephritis	LuN	4.80971	0.734737
S22-17533	Lupus_Nephritis	LuN	3.73356	0.21697
S22-20909	Lupus_Nephritis	LuN	2.53832	0.183795
S22-23708	Lupus_Nephritis	LuN	3.41959	0.11923
S22-29131	Lupus_Nephritis	LuN	3.63582	0.00249842
S22-5488	Lupus_Nephritis	LuN	5.86586	0
S17-29824	Renal_Allograft	MR	2.41259	0.0749728
S18-33133	Renal_Allograft	MR	4.49551	0.429385
S20-30568	Renal_Allograft	TCMR	0.952011	0
S20-32508	Renal_Allograft	TCMR	4.14934	0.348893
S21-13747	Renal_Allograft	MR	1.5681	0.163333
S21-15412	Renal_Allograft	MR	0.251761	0
S21-1655	Renal_Allograft	TCMR	1.34792	0.621153
S21-21242	Renal_Allograft	TCMR	4.56275	0.727745
S21-34802	Renal_Allograft	MR	3.27348	0.345824
S21-35345	Renal_Allograft	TCMR	5.52982	1.73367
S22-11141	Renal_Allograft	MR	3.26744	0.152278
S22-14041	Renal_Allograft	MR	6.07587	0.392062
S22-15430	Renal_Allograft	MR	3.66717	0.0203506
S22-15433	Renal_Allograft	MR	1.58458	0.112321
S22-15978	Renal_Allograft	MR	2.85542	0.343237
S22-18093	Renal_Allograft	TCMR	3.49665	0.611482
S22-20723	Renal_Allograft	MR	4.80279	1.41479
S22-21788	Renal_Allograft	TCMR	2.75199	0.838113
S22-24931	Renal_Allograft	TCMR	5.62555	0.645645
S22-26840	Renal_Allograft	TCMR	3.64864	1.05099
S22-31435	Renal_Allograft	TCMR	2.59128	0.420491
S22-3203	Renal_Allograft	MR	2.92618	1.80467
S22-9419	Renal_Allograft	MR	4.64362	0.773443

## Sheet: Figure7H_raw_values
AccessionNumber	disease_cohort	TissueType	COLIII score	CD14+CD163+ Macrophages
121800666	Normal_Kidney	NK	0.0401	0.0269238
121800667	Normal_Kidney	NK	0.0352	0.0132408
121800668	Normal_Kidney	NK	0.035	0.0124104
S22-23634	Normal_Kidney	NK	0.0054	0.00390413
S22-25066	Normal_Kidney	NK	0.004	0.0166693
S22-25253	Normal_Kidney	NK	0.0169	0.0415302
S18-11155	Lupus_Nephritis	LuN	0.0168	0.0465514
S18-23952	Lupus_Nephritis	LuN	0.01905	0.0731858
S19-20137	Lupus_Nephritis	LuN	0.0129	0.0354048
S19-8368	Lupus_Nephritis	LuN	0.0072	0.0558256
S20-30434	Lupus_Nephritis	LuN	0.03215	0.0275105
S21-11744	Lupus_Nephritis	LuN	0.0356667	0.00464161
S21-16420	Lupus_Nephritis	LuN	0.035	0.00933681
S21-18286	Lupus_Nephritis	LuN	0.0142333	0.0128356
S21-20619	Lupus_Nephritis	LuN	0.0288667	0.00027287
S21-21884	Lupus_Nephritis	LuN	0.0915	0.102701
S21-29302	Lupus_Nephritis	LuN	0.01515	0.0271476
S21-30119	Lupus_Nephritis	LuN	0.01235	0.0463971
S21-32478	Lupus_Nephritis	LuN	0.0238333	0.0455894
S21-38060	Lupus_Nephritis	LuN	0.0695333	0.0283364
S21-4590	Lupus_Nephritis	LuN	0.0064	0.117839
S21-6213	Lupus_Nephritis	LuN	0.0439	0.118171
S21-9639	Lupus_Nephritis	LuN	0.0279	0.0679373
S22-14977	Lupus_Nephritis	LuN	0.0538	0.0524269
S22-16103	Lupus_Nephritis	LuN	0.0132333	0.063069
S22-1624	Lupus_Nephritis	LuN	0.0177	0.0495763
S22-17533	Lupus_Nephritis	LuN	0.0552333	0.038351
S22-20909	Lupus_Nephritis	LuN	0.0594	0.110328
S22-23708	Lupus_Nephritis	LuN	0.0505	0.0995385
S22-29131	Lupus_Nephritis	LuN	0.0085	0.0594092
S22-5488	Lupus_Nephritis	LuN	0.0103	0.184249
S17-29824	Renal_Allograft	MR	0.0235	0.000465712
S18-33133	Renal_Allograft	MR	0.0435	0.041989
S20-30568	Renal_Allograft	TCMR	0.0193	0
S20-32508	Renal_Allograft	TCMR	0.0626	0.0471768
S21-13747	Renal_Allograft	MR	0.0176	0.0156259
S21-15412	Renal_Allograft	MR	0.0938	0.0967218
S21-1655	Renal_Allograft	TCMR	0.0895	0.0731266
S21-21242	Renal_Allograft	TCMR	0.05285	0.0586313
S21-34802	Renal_Allograft	MR	0.0345	0.051215
S21-35345	Renal_Allograft	TCMR	0.0816667	0.00874937
S22-11141	Renal_Allograft	MR	0.0951	0.0651009
S22-14041	Renal_Allograft	MR	0.0583	0.0316662
S22-15430	Renal_Allograft	MR	0.0164	0.00305434
S22-15433	Renal_Allograft	MR	0.0678	0.0066165
S22-15978	Renal_Allograft	MR	0.0104	0.0621997
S22-18093	Renal_Allograft	TCMR	0.0526	0.0184099
S22-20723	Renal_Allograft	MR	0.0666	0.0281864
S22-21788	Renal_Allograft	TCMR	0.03225	0.00449946
S22-24931	Renal_Allograft	TCMR	0.0444667	0.0218851
S22-26840	Renal_Allograft	TCMR	0.0379	0.0166213
S22-31435	Renal_Allograft	TCMR	0.0167	0.0175408
S22-3203	Renal_Allograft	MR	0.0143	0.0332322
S22-9419	Renal_Allograft	MR	0.04665	0.0758372

## Sheet: Figure7G_raw_values
AccessionNumber	disease_cohort	TissueType	Immune infiltrate	CD14+CD163+ Macrophages
121800666	Normal_Kidney	NK	2.13713	0.411741
121800667	Normal_Kidney	NK	1.66528	0.199482
121800668	Normal_Kidney	NK	1.84333	0.217631
S22-23634	Normal_Kidney	NK	1.91022	0.0393056
S22-25066	Normal_Kidney	NK	1.94428	0.29416
S22-25253	Normal_Kidney	NK	3.17676	0.614275
S18-11155	Lupus_Nephritis	LuN	2.99845	1.28539
S18-23952	Lupus_Nephritis	LuN	9.12087	2.35313
S19-20137	Lupus_Nephritis	LuN	4.26787	0.692565
S19-8368	Lupus_Nephritis	LuN	3.20811	0.914978
S20-30434	Lupus_Nephritis	LuN	9.91311	0.681058
S21-11744	Lupus_Nephritis	LuN	2.54301	0.0731388
S21-16420	Lupus_Nephritis	LuN	5.50516	0.117758
S21-18286	Lupus_Nephritis	LuN	6.31158	0.244623
S21-20619	Lupus_Nephritis	LuN	2.48102	0.00372525
S21-21884	Lupus_Nephritis	LuN	7.30314	2.11276
S21-29302	Lupus_Nephritis	LuN	11.1125	0.809795
S21-30119	Lupus_Nephritis	LuN	2.86972	0.675461
S21-32478	Lupus_Nephritis	LuN	6.72073	0.859077
S21-38060	Lupus_Nephritis	LuN	10.4676	0.76944
S21-4590	Lupus_Nephritis	LuN	5.38909	1.57385
S21-6213	Lupus_Nephritis	LuN	10.312	3.32956
S21-9639	Lupus_Nephritis	LuN	11.3255	1.40676
S22-14977	Lupus_Nephritis	LuN	6.2671	0.7225
S22-16103	Lupus_Nephritis	LuN	4.8515	1.09638
S22-1624	Lupus_Nephritis	LuN	10.1939	1.1317
S22-17533	Lupus_Nephritis	LuN	4.48976	0.596269
S22-20909	Lupus_Nephritis	LuN	8.53601	2.03775
S22-23708	Lupus_Nephritis	LuN	4.79123	1.59908
S22-29131	Lupus_Nephritis	LuN	8.14734	1.13303
S22-5488	Lupus_Nephritis	LuN	11.4637	4.26082
S17-29824	Renal_Allograft	MR	0.607472	0.00768952
S18-33133	Renal_Allograft	MR	10.7456	0.975377
S20-30568	Renal_Allograft	TCMR	10.6054	0
S20-32508	Renal_Allograft	TCMR	4.69137	0.664559
S21-13747	Renal_Allograft	MR	5.17656	0.137242
S21-15412	Renal_Allograft	MR	4.66455	1.46628
S21-1655	Renal_Allograft	TCMR	5.06233	0.645471
S21-21242	Renal_Allograft	TCMR	8.26814	1.09625
S21-34802	Renal_Allograft	MR	5.69971	0.898632
S21-35345	Renal_Allograft	TCMR	10.836	0.206618
S22-11141	Renal_Allograft	MR	10.6344	1.62502
S22-14041	Renal_Allograft	MR	6.23735	0.622644
S22-15430	Renal_Allograft	MR	10.9657	0.0586096
S22-15433	Renal_Allograft	MR	18.1453	0.158216
S22-15978	Renal_Allograft	MR	8.1927	1.15194
S22-18093	Renal_Allograft	TCMR	7.48606	0.351728
S22-20723	Renal_Allograft	MR	22.1383	0.902444
S22-21788	Renal_Allograft	TCMR	15.4251	0.110829
S22-24931	Renal_Allograft	TCMR	8.46792	0.525066
S22-26840	Renal_Allograft	TCMR	14.1821	0.364612
S22-31435	Renal_Allograft	TCMR	8.67351	0.268063
S22-3203	Renal_Allograft	MR	18.2382	0.888697
S22-9419	Renal_Allograft	MR	13.4545	1.77507

## Sheet: Figure7I_raw_values
AccessionNumber	disease_cohort	TissueType	Immune infiltrate	HLAII+ Monocytes
121800666	Normal_Kidney	NK	2.13713	0.425858
121800667	Normal_Kidney	NK	1.66528	0.298917
121800668	Normal_Kidney	NK	1.84333	0.225271
S22-23634	Normal_Kidney	NK	1.91022	0.0331446
S22-25066	Normal_Kidney	NK	1.94428	0.0683438
S22-25253	Normal_Kidney	NK	3.17676	0.0769202
S18-11155	Lupus_Nephritis	LuN	2.99845	0.166974
S18-23952	Lupus_Nephritis	LuN	9.12087	0.514071
S19-20137	Lupus_Nephritis	LuN	4.26787	0.337445
S19-8368	Lupus_Nephritis	LuN	3.20811	0.0307269
S20-30434	Lupus_Nephritis	LuN	9.91311	1.09292
S21-11744	Lupus_Nephritis	LuN	2.54301	0.432184
S21-16420	Lupus_Nephritis	LuN	5.50516	0.884913
S21-18286	Lupus_Nephritis	LuN	6.31158	0.70223
S21-20619	Lupus_Nephritis	LuN	2.48102	0.461931
S21-21884	Lupus_Nephritis	LuN	7.30314	0.64387
S21-29302	Lupus_Nephritis	LuN	11.1125	0.715366
S21-30119	Lupus_Nephritis	LuN	2.86972	0.44768
S21-32478	Lupus_Nephritis	LuN	6.72073	0.687748
S21-38060	Lupus_Nephritis	LuN	10.4676	0.431414
S21-4590	Lupus_Nephritis	LuN	5.38909	0.202441
S21-6213	Lupus_Nephritis	LuN	10.312	0.56696
S21-9639	Lupus_Nephritis	LuN	11.3255	0.411973
S22-14977	Lupus_Nephritis	LuN	6.2671	0.0629274
S22-16103	Lupus_Nephritis	LuN	4.8515	0.590191
S22-1624	Lupus_Nephritis	LuN	10.1939	0.313238
S22-17533	Lupus_Nephritis	LuN	4.48976	0.234918
S22-20909	Lupus_Nephritis	LuN	8.53601	0.405184
S22-23708	Lupus_Nephritis	LuN	4.79123	0.0701351
S22-29131	Lupus_Nephritis	LuN	8.14734	0.753273
S22-5488	Lupus_Nephritis	LuN	11.4637	1.45885
S17-29824	Renal_Allograft	MR	0.607472	0.00288357
S18-33133	Renal_Allograft	MR	10.7456	0.654367
S20-30568	Renal_Allograft	TCMR	10.6054	1.31378
S20-32508	Renal_Allograft	TCMR	4.69137	0.546184
S21-13747	Renal_Allograft	MR	5.17656	0.527571
S21-15412	Renal_Allograft	MR	4.66455	0.314906
S21-1655	Renal_Allograft	TCMR	5.06233	1.2034
S21-21242	Renal_Allograft	TCMR	8.26814	0.854591
S21-34802	Renal_Allograft	MR	5.69971	0.780928
S21-35345	Renal_Allograft	TCMR	10.836	1.11974
S22-11141	Renal_Allograft	MR	10.6344	1.19429
S22-14041	Renal_Allograft	MR	6.23735	0.755029
S22-15430	Renal_Allograft	MR	10.9657	1.8983
S22-15433	Renal_Allograft	MR	18.1453	3.79477
S22-15978	Renal_Allograft	MR	8.1927	0.741235
S22-18093	Renal_Allograft	TCMR	7.48606	0.81438
S22-20723	Renal_Allograft	MR	22.1383	0.632579
S22-21788	Renal_Allograft	TCMR	15.4251	1.54058
S22-24931	Renal_Allograft	TCMR	8.46792	0.647837
S22-26840	Renal_Allograft	TCMR	14.1821	1.3904
S22-31435	Renal_Allograft	TCMR	8.67351	0.948733
S22-3203	Renal_Allograft	MR	18.2382	1.54857
S22-9419	Renal_Allograft	MR	13.4545	1.18832

## Sheet: Figure7J_raw_values
AccessionNumber	disease_cohort	TissueType	MXA score	HLAII+ Monocytes cell
121800666	Normal_Kidney	NK	0.0122	0.425858
121800667	Normal_Kidney	NK	0.0137	0.298917
121800668	Normal_Kidney	NK	0.0175	0.225271
S22-23634	Normal_Kidney	NK	0.03105	0.0331446
S22-25066	Normal_Kidney	NK	0.0137	0.0683438
S22-25253	Normal_Kidney	NK	0.0518	0.0769202
S18-11155	Lupus_Nephritis	LuN	0.0603	0.166974
S18-23952	Lupus_Nephritis	LuN	0.0721	0.514071
S19-20137	Lupus_Nephritis	LuN	0.0185	0.337445
S19-8368	Lupus_Nephritis	LuN	0.07655	0.0307269
S20-30434	Lupus_Nephritis	LuN	0.05195	1.09292
S21-11744	Lupus_Nephritis	LuN	0.101567	0.432184
S21-16420	Lupus_Nephritis	LuN	0.0224	0.884913
S21-18286	Lupus_Nephritis	LuN	0.0141333	0.70223
S21-20619	Lupus_Nephritis	LuN	0.0272667	0.461931
S21-21884	Lupus_Nephritis	LuN	0.0756	0.64387
S21-29302	Lupus_Nephritis	LuN	0.01245	0.715366
S21-30119	Lupus_Nephritis	LuN	0.1191	0.44768
S21-32478	Lupus_Nephritis	LuN	0.0859	0.687748
S21-38060	Lupus_Nephritis	LuN	0.122667	0.431414
S21-4590	Lupus_Nephritis	LuN	0.1026	0.202441
S21-6213	Lupus_Nephritis	LuN	0.0862	0.56696
S21-9639	Lupus_Nephritis	LuN	0.0999333	0.411973
S22-14977	Lupus_Nephritis	LuN	0.187	0.0629274
S22-16103	Lupus_Nephritis	LuN	0.113233	0.590191
S22-1624	Lupus_Nephritis	LuN	0.085	0.313238
S22-17533	Lupus_Nephritis	LuN	0.0596333	0.234918
S22-20909	Lupus_Nephritis	LuN	0.1352	0.405184
S22-23708	Lupus_Nephritis	LuN	0.1488	0.0701351
S22-29131	Lupus_Nephritis	LuN	0.1095	0.753273
S22-5488	Lupus_Nephritis	LuN	0.1233	1.45885
S17-29824	Renal_Allograft	MR	0.0024	0.00288357
S18-33133	Renal_Allograft	MR	0.0167	0.654367
S20-30568	Renal_Allograft	TCMR	0.0428	1.31378
S20-32508	Renal_Allograft	TCMR	0.0138	0.546184
S21-13747	Renal_Allograft	MR	0.0267	0.527571
S21-15412	Renal_Allograft	MR	0.0349	0.314906
S21-1655	Renal_Allograft	TCMR	0.0217	1.2034
S21-21242	Renal_Allograft	TCMR	0.02385	0.854591
S21-34802	Renal_Allograft	MR	0.0225	0.780928
S21-35345	Renal_Allograft	TCMR	0.0581	1.11974
S22-11141	Renal_Allograft	MR	0.093	1.19429
S22-14041	Renal_Allograft	MR	0.1046	0.755029
S22-15430	Renal_Allograft	MR	0.13165	1.8983
S22-15433	Renal_Allograft	MR	0.1742	3.79477
S22-15978	Renal_Allograft	MR	0.0171	0.741235
S22-18093	Renal_Allograft	TCMR	0.0231	0.81438
S22-20723	Renal_Allograft	MR	0.21305	0.632579
S22-21788	Renal_Allograft	TCMR	0.08235	1.54058
S22-24931	Renal_Allograft	TCMR	0.0202333	0.647837
S22-26840	Renal_Allograft	TCMR	0.08755	1.3904
S22-31435	Renal_Allograft	TCMR	0.1528	0.948733
S22-3203	Renal_Allograft	MR	0.1494	1.54857
S22-9419	Renal_Allograft	MR	0.16405	1.18832

## Sheet: Figure5B_bottom
AccessionNumber	disease_cohort	class_label	normalized_count	Area
121800666	Normal_Kidney	CD14+MERTK+_macrophages	0.968724	Interstitium
121800667	Normal_Kidney	CD14+MERTK+_macrophages	1.63836	Interstitium
121800668	Normal_Kidney	CD14+MERTK+_macrophages	0.339669	Interstitium
S17-29824	Renal_Allograft	CD14+MERTK+_macrophages	69.4005	Interstitium
S18-11155	Lupus_Nephritis	CD14+MERTK+_macrophages	21.4517	Interstitium
S18-23952	Lupus_Nephritis	CD14+MERTK+_macrophages	101.418	Interstitium
S18-33133	Renal_Allograft	CD14+MERTK+_macrophages	296.095	Interstitium
S19-20137	Lupus_Nephritis	CD14+MERTK+_macrophages	71.47	Interstitium
S19-8368	Lupus_Nephritis	CD14+MERTK+_macrophages	38.2895	Interstitium
S20-30434	Lupus_Nephritis	CD14+MERTK+_macrophages	1761.57	Interstitium
S20-32508	Renal_Allograft	CD14+MERTK+_macrophages	325.526	Interstitium
S21-11744	Lupus_Nephritis	CD14+MERTK+_macrophages	205.707	Interstitium
S21-13747	Renal_Allograft	CD14+MERTK+_macrophages	72.6145	Interstitium
S21-16420	Lupus_Nephritis	CD14+MERTK+_macrophages	173.984	Interstitium
S21-1655	Renal_Allograft	CD14+MERTK+_macrophages	273.587	Interstitium
S21-18286	Lupus_Nephritis	CD14+MERTK+_macrophages	298.745	Interstitium
S21-20619	Lupus_Nephritis	CD14+MERTK+_macrophages	197.018	Interstitium
S21-21242	Renal_Allograft	CD14+MERTK+_macrophages	572.614	Interstitium
S21-21884	Lupus_Nephritis	CD14+MERTK+_macrophages	262.956	Interstitium
S21-29302	Lupus_Nephritis	CD14+MERTK+_macrophages	261.338	Interstitium
S21-30119	Lupus_Nephritis	CD14+MERTK+_macrophages	47.2532	Interstitium
S21-32478	Lupus_Nephritis	CD14+MERTK+_macrophages	295.653	Interstitium
S21-34802	Renal_Allograft	CD14+MERTK+_macrophages	440.318	Interstitium
S21-35345	Renal_Allograft	CD14+MERTK+_macrophages	985.748	Interstitium
S21-38060	Lupus_Nephritis	CD14+MERTK+_macrophages	551.591	Interstitium
S21-4590	Lupus_Nephritis	CD14+MERTK+_macrophages	169.374	Interstitium
S21-6213	Lupus_Nephritis	CD14+MERTK+_macrophages	416.215	Interstitium
S21-9639	Lupus_Nephritis	CD14+MERTK+_macrophages	277.727	Interstitium
S22-11141	Renal_Allograft	CD14+MERTK+_macrophages	80.2508	Interstitium
S22-14041	Renal_Allograft	CD14+MERTK+_macrophages	243.542	Interstitium
S22-14977	Lupus_Nephritis	CD14+MERTK+_macrophages	153.757	Interstitium
S22-15430	Renal_Allograft	CD14+MERTK+_macrophages	26.9205	Interstitium
S22-15433	Renal_Allograft	CD14+MERTK+_macrophages	82.8127	Interstitium
S22-15978	Renal_Allograft	CD14+MERTK+_macrophages	211.19	Interstitium
S22-16103	Lupus_Nephritis	CD14+MERTK+_macrophages	40.7856	Interstitium
S22-1624	Lupus_Nephritis	CD14+MERTK+_macrophages	569.309	Interstitium
S22-17533	Lupus_Nephritis	CD14+MERTK+_macrophages	208.004	Interstitium
S22-18093	Renal_Allograft	CD14+MERTK+_macrophages	642.851	Interstitium
S22-20723	Renal_Allograft	CD14+MERTK+_macrophages	777.202	Interstitium
S22-20909	Lupus_Nephritis	CD14+MERTK+_macrophages	170.938	Interstitium
S22-21788	Renal_Allograft	CD14+MERTK+_macrophages	735.876	Interstitium
S22-23634	Normal_Kidney	CD14+MERTK+_macrophages	77.8162	Interstitium
S22-23708	Lupus_Nephritis	CD14+MERTK+_macrophages	80.7764	Interstitium
S22-24931	Renal_Allograft	CD14+MERTK+_macrophages	810.57	Interstitium
S22-25066	Normal_Kidney	CD14+MERTK+_macrophages	3.78081	Interstitium
S22-25253	Normal_Kidney	CD14+MERTK+_macrophages	0.96162	Interstitium
S22-26840	Renal_Allograft	CD14+MERTK+_macrophages	461.806	Interstitium
S22-29131	Lupus_Nephritis	CD14+MERTK+_macrophages	4.04828	Interstitium
S22-31435	Renal_Allograft	CD14+MERTK+_macrophages	477.785	Interstitium
S22-3203	Renal_Allograft	CD14+MERTK+_macrophages	1167.4	Interstitium
S22-9419	Renal_Allograft	CD14+MERTK+_macrophages	508.009	Interstitium
121800666	Normal_Kidney	CD14+MERTK+_macrophages	1.59113	Tubule
121800667	Normal_Kidney	CD14+MERTK+_macrophages	2.27925	Tubule
121800668	Normal_Kidney	CD14+MERTK+_macrophages	0.980029	Tubule
S17-29824	Renal_Allograft	CD14+MERTK+_macrophages	47.3996	Tubule
S18-11155	Lupus_Nephritis	CD14+MERTK+_macrophages	37.6282	Tubule
S18-23952	Lupus_Nephritis	CD14+MERTK+_macrophages	236.967	Tubule
S18-33133	Renal_Allograft	CD14+MERTK+_macrophages	343.39	Tubule
S19-20137	Lupus_Nephritis	CD14+MERTK+_macrophages	42.5757	Tubule
S19-8368	Lupus_Nephritis	CD14+MERTK+_macrophages	28.2088	Tubule
S20-30434	Lupus_Nephritis	CD14+MERTK+_macrophages	720.652	Tubule
S20-32508	Renal_Allograft	CD14+MERTK+_macrophages	247.649	Tubule
S21-11744	Lupus_Nephritis	CD14+MERTK+_macrophages	214.374	Tubule
S21-13747	Renal_Allograft	CD14+MERTK+_macrophages	167.791	Tubule
S21-16420	Lupus_Nephritis	CD14+MERTK+_macrophages	201.649	Tubule
S21-1655	Renal_Allograft	CD14+MERTK+_macrophages	611.725	Tubule
S21-18286	Lupus_Nephritis	CD14+MERTK+_macrophages	234.717	Tubule
S21-20619	Lupus_Nephritis	CD14+MERTK+_macrophages	233.904	Tubule
S21-21242	Renal_Allograft	CD14+MERTK+_macrophages	740.65	Tubule
S21-21884	Lupus_Nephritis	CD14+MERTK+_macrophages	462.822	Tubule
S21-29302	Lupus_Nephritis	CD14+MERTK+_macrophages	388.843	Tubule
S21-30119	Lupus_Nephritis	CD14+MERTK+_macrophages	47.4066	Tubule
S21-32478	Lupus_Nephritis	CD14+MERTK+_macrophages	118.183	Tubule
S21-34802	Renal_Allograft	CD14+MERTK+_macrophages	200.451	Tubule
S21-35345	Renal_Allograft	CD14+MERTK+_macrophages	2026.47	Tubule
S21-38060	Lupus_Nephritis	CD14+MERTK+_macrophages	698.271	Tubule
S21-4590	Lupus_Nephritis	CD14+MERTK+_macrophages	71.3586	Tubule
S21-6213	Lupus_Nephritis	CD14+MERTK+_macrophages	230.335	Tubule
S21-9639	Lupus_Nephritis	CD14+MERTK+_macrophages	648.166	Tubule
S22-11141	Renal_Allograft	CD14+MERTK+_macrophages	236.936	Tubule
S22-14041	Renal_Allograft	CD14+MERTK+_macrophages	337.259	Tubule
S22-14977	Lupus_Nephritis	CD14+MERTK+_macrophages	29.2893	Tubule
S22-15430	Renal_Allograft	CD14+MERTK+_macrophages	12.4556	Tubule
S22-15433	Renal_Allograft	CD14+MERTK+_macrophages	92.9384	Tubule
S22-15978	Renal_Allograft	CD14+MERTK+_macrophages	253.837	Tubule
S22-16103	Lupus_Nephritis	CD14+MERTK+_macrophages	43.4734	Tubule
S22-1624	Lupus_Nephritis	CD14+MERTK+_macrophages	532.356	Tubule
S22-17533	Lupus_Nephritis	CD14+MERTK+_macrophages	151.401	Tubule
S22-18093	Renal_Allograft	CD14+MERTK+_macrophages	413.057	Tubule
S22-20723	Renal_Allograft	CD14+MERTK+_macrophages	1203.57	Tubule
S22-20909	Lupus_Nephritis	CD14+MERTK+_macrophages	116.3	Tubule
S22-21788	Renal_Allograft	CD14+MERTK+_macrophages	820.026	Tubule
S22-23634	Normal_Kidney	CD14+MERTK+_macrophages	32.386	Tubule
S22-23708	Lupus_Nephritis	CD14+MERTK+_macrophages	85.3678	Tubule
S22-24931	Renal_Allograft	CD14+MERTK+_macrophages	440.471	Tubule
S22-25066	Normal_Kidney	CD14+MERTK+_macrophages	4.86695	Tubule
S22-25253	Normal_Kidney	CD14+MERTK+_macrophages	0.394464	Tubule
S22-26840	Renal_Allograft	CD14+MERTK+_macrophages	792.71	Tubule
S22-29131	Lupus_Nephritis	CD14+MERTK+_macrophages	2.5983	Tubule
S22-31435	Renal_Allograft	CD14+MERTK+_macrophages	214.985	Tubule
S22-3203	Renal_Allograft	CD14+MERTK+_macrophages	1541.29	Tubule
S22-9419	Renal_Allograft	CD14+MERTK+_macrophages	661.588	Tubule
121800667	Normal_Kidney	CD14+MERTK+_macrophages	3.59387	Glomeruli
S17-29824	Renal_Allograft	CD14+MERTK+_macrophages	145.732	Glomeruli
S18-11155	Lupus_Nephritis	CD14+MERTK+_macrophages	80.9856	Glomeruli
S18-23952	Lupus_Nephritis	CD14+MERTK+_macrophages	104.032	Glomeruli
S18-33133	Renal_Allograft	CD14+MERTK+_macrophages	187.387	Glomeruli
S19-20137	Lupus_Nephritis	CD14+MERTK+_macrophages	88.3803	Glomeruli
S19-8368	Lupus_Nephritis	CD14+MERTK+_macrophages	78.3274	Glomeruli
S20-30434	Lupus_Nephritis	CD14+MERTK+_macrophages	401.53	Glomeruli
S20-32508	Renal_Allograft	CD14+MERTK+_macrophages	73.5475	Glomeruli
S21-13747	Renal_Allograft	CD14+MERTK+_macrophages	58.25	Glomeruli
S21-16420	Lupus_Nephritis	CD14+MERTK+_macrophages	243.477	Glomeruli
S21-1655	Renal_Allograft	CD14+MERTK+_macrophages	176.91	Glomeruli
S21-18286	Lupus_Nephritis	CD14+MERTK+_macrophages	128.037	Glomeruli
S21-20619	Lupus_Nephritis	CD14+MERTK+_macrophages	198.658	Glomeruli
S21-21242	Renal_Allograft	CD14+MERTK+_macrophages	132.499	Glomeruli
S21-21884	Lupus_Nephritis	CD14+MERTK+_macrophages	178.561	Glomeruli
S21-29302	Lupus_Nephritis	CD14+MERTK+_macrophages	100.089	Glomeruli
S21-30119	Lupus_Nephritis	CD14+MERTK+_macrophages	113.217	Glomeruli
S21-32478	Lupus_Nephritis	CD14+MERTK+_macrophages	132.758	Glomeruli
S21-34802	Renal_Allograft	CD14+MERTK+_macrophages	123.477	Glomeruli
S21-35345	Renal_Allograft	CD14+MERTK+_macrophages	511.073	Glomeruli
S21-38060	Lupus_Nephritis	CD14+MERTK+_macrophages	220.735	Glomeruli
S21-4590	Lupus_Nephritis	CD14+MERTK+_macrophages	238.044	Glomeruli
S21-6213	Lupus_Nephritis	CD14+MERTK+_macrophages	427.991	Glomeruli
S21-9639	Lupus_Nephritis	CD14+MERTK+_macrophages	351.298	Glomeruli
S22-14041	Renal_Allograft	CD14+MERTK+_macrophages	107.122	Glomeruli
S22-14977	Lupus_Nephritis	CD14+MERTK+_macrophages	128.094	Glomeruli
S22-15430	Renal_Allograft	CD14+MERTK+_macrophages	8.12041	Glomeruli
S22-15433	Renal_Allograft	CD14+MERTK+_macrophages	61.5912	Glomeruli
S22-15978	Renal_Allograft	CD14+MERTK+_macrophages	429.292	Glomeruli
S22-16103	Lupus_Nephritis	CD14+MERTK+_macrophages	89.1574	Glomeruli
S22-1624	Lupus_Nephritis	CD14+MERTK+_macrophages	477.167	Glomeruli
S22-17533	Lupus_Nephritis	CD14+MERTK+_macrophages	88.2739	Glomeruli
S22-18093	Renal_Allograft	CD14+MERTK+_macrophages	294.717	Glomeruli
S22-20723	Renal_Allograft	CD14+MERTK+_macrophages	625.8	Glomeruli
S22-20909	Lupus_Nephritis	CD14+MERTK+_macrophages	76.9573	Glomeruli
S22-21788	Renal_Allograft	CD14+MERTK+_macrophages	375.324	Glomeruli
S22-23634	Normal_Kidney	CD14+MERTK+_macrophages	26.0154	Glomeruli
S22-23708	Lupus_Nephritis	CD14+MERTK+_macrophages	91.6336	Glomeruli
S22-24931	Renal_Allograft	CD14+MERTK+_macrophages	175.58	Glomeruli
S22-25066	Normal_Kidney	CD14+MERTK+_macrophages	7.43193	Glomeruli
S22-25253	Normal_Kidney	CD14+MERTK+_macrophages	3.3316	Glomeruli
S22-26840	Renal_Allograft	CD14+MERTK+_macrophages	431.927	Glomeruli
S22-31435	Renal_Allograft	CD14+MERTK+_macrophages	223.961	Glomeruli
S22-3203	Renal_Allograft	CD14+MERTK+_macrophages	488.499	Glomeruli
S22-9419	Renal_Allograft	CD14+MERTK+_macrophages	127.489	Glomeruli
121800666	Normal_Kidney	CD14+MERTK+_macrophages	1.77463	Border Tubule
121800667	Normal_Kidney	CD14+MERTK+_macrophages	1.98251	Border Tubule
121800668	Normal_Kidney	CD14+MERTK+_macrophages	0.742641	Border Tubule
S17-29824	Renal_Allograft	CD14+MERTK+_macrophages	38.8231	Border Tubule
S18-11155	Lupus_Nephritis	CD14+MERTK+_macrophages	25.6839	Border Tubule
S18-23952	Lupus_Nephritis	CD14+MERTK+_macrophages	193.296	Border Tubule
S18-33133	Renal_Allograft	CD14+MERTK+_macrophages	321.417	Border Tubule
S19-20137	Lupus_Nephritis	CD14+MERTK+_macrophages	44.5731	Border Tubule
S19-8368	Lupus_Nephritis	CD14+MERTK+_macrophages	33.0657	Border Tubule
S20-30434	Lupus_Nephritis	CD14+MERTK+_macrophages	801.437	Border Tubule
S20-32508	Renal_Allograft	CD14+MERTK+_macrophages	234.772	Border Tubule
S21-11744	Lupus_Nephritis	CD14+MERTK+_macrophages	216.506	Border Tubule
S21-13747	Renal_Allograft	CD14+MERTK+_macrophages	166.394	Border Tubule
S21-16420	Lupus_Nephritis	CD14+MERTK+_macrophages	227.597	Border Tubule
S21-1655	Renal_Allograft	CD14+MERTK+_macrophages	644.365	Border Tubule
S21-18286	Lupus_Nephritis	CD14+MERTK+_macrophages	247.057	Border Tubule
S21-20619	Lupus_Nephritis	CD14+MERTK+_macrophages	218.739	Border Tubule
S21-21242	Renal_Allograft	CD14+MERTK+_macrophages	474.335	Border Tubule
S21-21884	Lupus_Nephritis	CD14+MERTK+_macrophages	314.263	Border Tubule
S21-29302	Lupus_Nephritis	CD14+MERTK+_macrophages	377.922	Border Tubule
S21-30119	Lupus_Nephritis	CD14+MERTK+_macrophages	50.2785	Border Tubule
S21-32478	Lupus_Nephritis	CD14+MERTK+_macrophages	119.218	Border Tubule
S21-34802	Renal_Allograft	CD14+MERTK+_macrophages	242.785	Border Tubule
S21-35345	Renal_Allograft	CD14+MERTK+_macrophages	1486.03	Border Tubule
S21-38060	Lupus_Nephritis	CD14+MERTK+_macrophages	600.976	Border Tubule
S21-4590	Lupus_Nephritis	CD14+MERTK+_macrophages	111.878	Border Tubule
S21-6213	Lupus_Nephritis	CD14+MERTK+_macrophages	232.604	Border Tubule
S21-9639	Lupus_Nephritis	CD14+MERTK+_macrophages	539.738	Border Tubule
S22-11141	Renal_Allograft	CD14+MERTK+_macrophages	139.276	Border Tubule
S22-14041	Renal_Allograft	CD14+MERTK+_macrophages	320.776	Border Tubule
S22-14977	Lupus_Nephritis	CD14+MERTK+_macrophages	40.2803	Border Tubule
S22-15430	Renal_Allograft	CD14+MERTK+_macrophages	13.4195	Border Tubule
S22-15433	Renal_Allograft	CD14+MERTK+_macrophages	74.9312	Border Tubule
S22-15978	Renal_Allograft	CD14+MERTK+_macrophages	305.631	Border Tubule
S22-16103	Lupus_Nephritis	CD14+MERTK+_macrophages	44.0885	Border Tubule
S22-1624	Lupus_Nephritis	CD14+MERTK+_macrophages	585.671	Border Tubule
S22-17533	Lupus_Nephritis	CD14+MERTK+_macrophages	146.865	Border Tubule
S22-18093	Renal_Allograft	CD14+MERTK+_macrophages	457.426	Border Tubule
S22-20723	Renal_Allograft	CD14+MERTK+_macrophages	1309.38	Border Tubule
S22-20909	Lupus_Nephritis	CD14+MERTK+_macrophages	125.758	Border Tubule
S22-21788	Renal_Allograft	CD14+MERTK+_macrophages	787.289	Border Tubule
S22-23634	Normal_Kidney	CD14+MERTK+_macrophages	30.6673	Border Tubule
S22-23708	Lupus_Nephritis	CD14+MERTK+_macrophages	101.516	Border Tubule
S22-24931	Renal_Allograft	CD14+MERTK+_macrophages	422.623	Border Tubule
S22-25066	Normal_Kidney	CD14+MERTK+_macrophages	5.0482	Border Tubule
S22-25253	Normal_Kidney	CD14+MERTK+_macrophages	0.476014	Border Tubule
S22-26840	Renal_Allograft	CD14+MERTK+_macrophages	813.357	Border Tubule
S22-29131	Lupus_Nephritis	CD14+MERTK+_macrophages	3.34369	Border Tubule
S22-31435	Renal_Allograft	CD14+MERTK+_macrophages	307.422	Border Tubule
S22-3203	Renal_Allograft	CD14+MERTK+_macrophages	1617.22	Border Tubule
S22-9419	Renal_Allograft	CD14+MERTK+_macrophages	571.597	Border Tubule
121800667	Normal_Kidney	CD14+MERTK+_macrophages	30.3632	Border Glomeruli
S17-29824	Renal_Allograft	CD14+MERTK+_macrophages	152.389	Border Glomeruli
S18-23952	Lupus_Nephritis	CD14+MERTK+_macrophages	528.821	Border Glomeruli
S18-33133	Renal_Allograft	CD14+MERTK+_macrophages	1160.29	Border Glomeruli
S19-20137	Lupus_Nephritis	CD14+MERTK+_macrophages	268.544	Border Glomeruli
S19-8368	Lupus_Nephritis	CD14+MERTK+_macrophages	336.368	Border Glomeruli
S20-30434	Lupus_Nephritis	CD14+MERTK+_macrophages	1944.89	Border Glomeruli
S20-32508	Renal_Allograft	CD14+MERTK+_macrophages	282.156	Border Glomeruli
S21-13747	Renal_Allograft	CD14+MERTK+_macrophages	248.643	Border Glomeruli
S21-16420	Lupus_Nephritis	CD14+MERTK+_macrophages	865.72	Border Glomeruli
S21-1655	Renal_Allograft	CD14+MERTK+_macrophages	580.696	Border Glomeruli
S21-18286	Lupus_Nephritis	CD14+MERTK+_macrophages	720.796	Border Glomeruli
S21-20619	Lupus_Nephritis	CD14+MERTK+_macrophages	704.53	Border Glomeruli
S21-21242	Renal_Allograft	CD14+MERTK+_macrophages	603.136	Border Glomeruli
S21-21884	Lupus_Nephritis	CD14+MERTK+_macrophages	444.589	Border Glomeruli
S21-29302	Lupus_Nephritis	CD14+MERTK+_macrophages	440.268	Border Glomeruli
S21-30119	Lupus_Nephritis	CD14+MERTK+_macrophages	459.405	Border Glomeruli
S21-32478	Lupus_Nephritis	CD14+MERTK+_macrophages	570.689	Border Glomeruli
S21-34802	Renal_Allograft	CD14+MERTK+_macrophages	563.053	Border Glomeruli
S21-35345	Renal_Allograft	CD14+MERTK+_macrophages	1911.17	Border Glomeruli
S21-38060	Lupus_Nephritis	CD14+MERTK+_macrophages	642.371	Border Glomeruli
S21-4590	Lupus_Nephritis	CD14+MERTK+_macrophages	931.013	Border Glomeruli
S21-6213	Lupus_Nephritis	CD14+MERTK+_macrophages	2110.14	Border Glomeruli
S21-9639	Lupus_Nephritis	CD14+MERTK+_macrophages	1248.35	Border Glomeruli
S22-14041	Renal_Allograft	CD14+MERTK+_macrophages	667.266	Border Glomeruli
S22-14977	Lupus_Nephritis	CD14+MERTK+_macrophages	300.113	Border Glomeruli
S22-15430	Renal_Allograft	CD14+MERTK+_macrophages	17.4441	Border Glomeruli
S22-15433	Renal_Allograft	CD14+MERTK+_macrophages	235.853	Border Glomeruli
S22-15978	Renal_Allograft	CD14+MERTK+_macrophages	1852.65	Border Glomeruli
S22-16103	Lupus_Nephritis	CD14+MERTK+_macrophages	438.594	Border Glomeruli
S22-1624	Lupus_Nephritis	CD14+MERTK+_macrophages	2158.33	Border Glomeruli
S22-17533	Lupus_Nephritis	CD14+MERTK+_macrophages	416.388	Border Glomeruli
S22-18093	Renal_Allograft	CD14+MERTK+_macrophages	1837.68	Border Glomeruli
S22-20723	Renal_Allograft	CD14+MERTK+_macrophages	2231.89	Border Glomeruli
S22-20909	Lupus_Nephritis	CD14+MERTK+_macrophages	461.528	Border Glomeruli
S22-21788	Renal_Allograft	CD14+MERTK+_macrophages	1928.3	Border Glomeruli
S22-23634	Normal_Kidney	CD14+MERTK+_macrophages	85.2904	Border Glomeruli
S22-23708	Lupus_Nephritis	CD14+MERTK+_macrophages	495.375	Border Glomeruli
S22-24931	Renal_Allograft	CD14+MERTK+_macrophages	560.419	Border Glomeruli
S22-25066	Normal_Kidney	CD14+MERTK+_macrophages	37.5462	Border Glomeruli
S22-25253	Normal_Kidney	CD14+MERTK+_macrophages	13.6099	Border Glomeruli
S22-26840	Renal_Allograft	CD14+MERTK+_macrophages	3925.58	Border Glomeruli
S22-29131	Lupus_Nephritis	CD14+MERTK+_macrophages	15.932	Border Glomeruli
S22-31435	Renal_Allograft	CD14+MERTK+_macrophages	894.93	Border Glomeruli
S22-3203	Renal_Allograft	CD14+MERTK+_macrophages	2335.55	Border Glomeruli
S22-9419	Renal_Allograft	CD14+MERTK+_macrophages	971.777	Border Glomeruli

## Sheet: Figure7D_raw_values
AccessionNumber	disease_cohort	TissueType	MXA score	CD4+ T cell
121800666	Normal_Kidney	NK	0.0122	0.16352
121800667	Normal_Kidney	NK	0.0137	0.223779
121800668	Normal_Kidney	NK	0.0175	0.218863
S22-23634	Normal_Kidney	NK	0.03105	0.0626238
S22-25066	Normal_Kidney	NK	0.0137	0.217362
S22-25253	Normal_Kidney	NK	0.0518	0.151016
S18-11155	Lupus_Nephritis	LuN	0.0603	0.206355
S18-23952	Lupus_Nephritis	LuN	0.0721	1.04545
S19-20137	Lupus_Nephritis	LuN	0.0185	0.127747
S19-8368	Lupus_Nephritis	LuN	0.07655	0.539428
S20-30434	Lupus_Nephritis	LuN	0.05195	0.693324
S21-11744	Lupus_Nephritis	LuN	0.101567	0.00265959
S21-16420	Lupus_Nephritis	LuN	0.0224	0.545494
S21-18286	Lupus_Nephritis	LuN	0.0141333	0.899009
S21-20619	Lupus_Nephritis	LuN	0.0272667	0
S21-21884	Lupus_Nephritis	LuN	0.0756	0.382943
S21-29302	Lupus_Nephritis	LuN	0.01245	1.49368
S21-30119	Lupus_Nephritis	LuN	0.1191	0.155269
S21-32478	Lupus_Nephritis	LuN	0.0859	0.718125
S21-38060	Lupus_Nephritis	LuN	0.122667	0.664886
S21-4590	Lupus_Nephritis	LuN	0.1026	0.385157
S21-6213	Lupus_Nephritis	LuN	0.0862	0.7327
S21-9639	Lupus_Nephritis	LuN	0.0999333	0.483339
S22-14977	Lupus_Nephritis	LuN	0.187	0.393879
S22-16103	Lupus_Nephritis	LuN	0.113233	0.614948
S22-1624	Lupus_Nephritis	LuN	0.085	0.565849
S22-17533	Lupus_Nephritis	LuN	0.0596333	0.41001
S22-20909	Lupus_Nephritis	LuN	0.1352	0.939163
S22-23708	Lupus_Nephritis	LuN	0.1488	0.506977
S22-29131	Lupus_Nephritis	LuN	0.1095	1.09431
S22-5488	Lupus_Nephritis	LuN	0.1233	0
S17-29824	Renal_Allograft	MR	0.0024	0.00096119
S18-33133	Renal_Allograft	MR	0.0167	1.01242
S20-30568	Renal_Allograft	TCMR	0.0428	0.0571207
S20-32508	Renal_Allograft	TCMR	0.0138	0.284514
S21-13747	Renal_Allograft	MR	0.0267	0.224909
S21-15412	Renal_Allograft	MR	0.0349	0.954559
S21-1655	Renal_Allograft	TCMR	0.0217	0.175785
S21-21242	Renal_Allograft	TCMR	0.02385	0.633304
S21-34802	Renal_Allograft	MR	0.0225	0.764894
S21-35345	Renal_Allograft	TCMR	0.0581	0.989399
S22-11141	Renal_Allograft	MR	0.093	1.45208
S22-14041	Renal_Allograft	MR	0.1046	0.870684
S22-15430	Renal_Allograft	MR	0.13165	0.770879
S22-15433	Renal_Allograft	MR	0.1742	0.893739
S22-15978	Renal_Allograft	MR	0.0171	0.929966
S22-18093	Renal_Allograft	TCMR	0.0231	1.22687
S22-20723	Renal_Allograft	MR	0.21305	7.55622
S22-21788	Renal_Allograft	TCMR	0.08235	2.51379
S22-24931	Renal_Allograft	TCMR	0.0202333	1.66399
S22-26840	Renal_Allograft	TCMR	0.08755	1.54918
S22-31435	Renal_Allograft	TCMR	0.1528	2.37402
S22-3203	Renal_Allograft	MR	0.1494	2.6162
S22-9419	Renal_Allograft	MR	0.16405	1.98176

## Sheet: Figure7E_raw_values
AccessionNumber	disease_cohort	TissueType	Immune infiltrate	CD14+MERTK+ Macrophages
121800666	Normal_Kidney	NK	2.13713	0.00196067
121800667	Normal_Kidney	NK	1.66528	0.00265432
121800668	Normal_Kidney	NK	1.84333	0.000739402
S22-23634	Normal_Kidney	NK	1.91022	0.0265157
S22-25066	Normal_Kidney	NK	1.94428	0.00915948
S22-25253	Normal_Kidney	NK	3.17676	0.00108644
S18-11155	Lupus_Nephritis	LuN	2.99845	0.0378055
S18-23952	Lupus_Nephritis	LuN	9.12087	0.212898
S19-20137	Lupus_Nephritis	LuN	4.26787	0.0506167
S19-8368	Lupus_Nephritis	LuN	3.20811	0.0557636
S20-30434	Lupus_Nephritis	LuN	9.91311	1.18524
S21-11744	Lupus_Nephritis	LuN	2.54301	0.25798
S21-16420	Lupus_Nephritis	LuN	5.50516	0.279963
S21-18286	Lupus_Nephritis	LuN	6.31158	0.378124
S21-20619	Lupus_Nephritis	LuN	2.48102	0.275669
S21-21884	Lupus_Nephritis	LuN	7.30314	0.446767
S21-29302	Lupus_Nephritis	LuN	11.1125	0.433512
S21-30119	Lupus_Nephritis	LuN	2.86972	0.0685707
S21-32478	Lupus_Nephritis	LuN	6.72073	0.211428
S21-38060	Lupus_Nephritis	LuN	10.4676	0.793803
S21-4590	Lupus_Nephritis	LuN	5.38909	0.16922
S21-6213	Lupus_Nephritis	LuN	10.312	0.375786
S21-9639	Lupus_Nephritis	LuN	11.3255	0.708248
S22-14977	Lupus_Nephritis	LuN	6.2671	0.0885645
S22-16103	Lupus_Nephritis	LuN	4.8515	0.0570297
S22-1624	Lupus_Nephritis	LuN	10.1939	0.734737
S22-17533	Lupus_Nephritis	LuN	4.48976	0.21697
S22-20909	Lupus_Nephritis	LuN	8.53601	0.183795
S22-23708	Lupus_Nephritis	LuN	4.79123	0.11923
S22-29131	Lupus_Nephritis	LuN	8.14734	0.00249842
S22-5488	Lupus_Nephritis	LuN	11.4637	0
S17-29824	Renal_Allograft	MR	0.607472	0.0749728
S18-33133	Renal_Allograft	MR	10.7456	0.429385
S20-30568	Renal_Allograft	TCMR	10.6054	0
S20-32508	Renal_Allograft	TCMR	4.69137	0.348893
S21-13747	Renal_Allograft	MR	5.17656	0.163333
S21-15412	Renal_Allograft	MR	4.66455	0
S21-1655	Renal_Allograft	TCMR	5.06233	0.621153
S21-21242	Renal_Allograft	TCMR	8.26814	0.727745
S21-34802	Renal_Allograft	MR	5.69971	0.345824
S21-35345	Renal_Allograft	TCMR	10.836	1.73367
S22-11141	Renal_Allograft	MR	10.6344	0.152278
S22-14041	Renal_Allograft	MR	6.23735	0.392062
S22-15430	Renal_Allograft	MR	10.9657	0.0203506
S22-15433	Renal_Allograft	MR	18.1453	0.112321
S22-15978	Renal_Allograft	MR	8.1927	0.343237
S22-18093	Renal_Allograft	TCMR	7.48606	0.611482
S22-20723	Renal_Allograft	MR	22.1383	1.41479
S22-21788	Renal_Allograft	TCMR	15.4251	0.838113
S22-24931	Renal_Allograft	TCMR	8.46792	0.645645
S22-26840	Renal_Allograft	TCMR	14.1821	1.05099
S22-31435	Renal_Allograft	TCMR	8.67351	0.420491
S22-3203	Renal_Allograft	MR	18.2382	1.80467
S22-9419	Renal_Allograft	MR	13.4545	0.773443

## Sheet: Figure7A_pvalues
Feature	Coefficient	P-value	Category
const	0.472123	0.0774785	Normal_Kidney
0	-0.11758	0.270784	Normal_Kidney
const	0.0865356	0.492193	Lupus_Nephritis
0	0.0560104	0.00268669	Lupus_Nephritis
const	-0.338548	0.266952	Renal_Allograft
0	0.161468	5.13415e-06	Renal_Allograft

## Sheet: Figure7C_pvalues
Feature	Coefficient	P-value	Category
const	0.235634	0.121551	Normal_Kidney
0	-0.0297104	0.620163	Normal_Kidney
const	0.102658	0.526167	Lupus_Nephritis
0	0.0646828	0.00610683	Lupus_Nephritis
const	-0.771211	0.143038	Renal_Allograft
0	0.215378	0.000112024	Renal_Allograft

[truncated: 17 more sheets: Figure7C_raw_values, Figure7B_pvalues, Figure4C_raw_values, Figure7G_pvalues, Figure7F_pvalues, Figure6B_AccessionNumber, Figure7B_raw_values, Figure7D_pvalues, Figure5B_top, Figure7E_pvalues, Figure7A_raw_values, Figure7I_pvalues, Figure7H_pvalues, Figure5B_STD, Figure7J_pvalues, Figure4A_raw_values, Figure5B_MWU]
